# Supplementary material for: Rab11 suppresses neuronal stress signaling by localizing dual leucine zipper kinase to axon terminals for protein turnover
Source: eLife. 2024 Oct 30;13:RP96592. doi: 10.7554/eLife.96592 (PMC11524585; doi:10.7554/eLife.96592)
Supplement: Figure 2—source data 2. [file elife-96592-fig2-data2.zip]

Archive with 4 entries (3 files):
- Figure 2-source data 2/
- Figure 2-source data 2/Figure 2D_Biotin + GFP_lablled.jpeg
- Figure 2-source data 2/Figure 2D_GFP_Unsaturated_lablled.jpeg
- Figure 2-source data 2/Thumbs.db
