# Supplementary material for: Rab11 suppresses neuronal stress signaling by localizing dual leucine zipper kinase to axon terminals for protein turnover
Source: eLife. 2024 Oct 30;13:RP96592. doi: 10.7554/eLife.96592 (PMC11524585; doi:10.7554/eLife.96592)
Supplement: Figure 3—source data 1. [file elife-96592-fig3-data1.zip]

Archive with 9 entries (8 files):
- Figure 3-source data 1/
- Figure 3-source data 1/Figure 3A_Elav_sample#1.scn
- Figure 3-source data 1/Figure 3A_Elav_sample#1.tif
- Figure 3-source data 1/Figure 3A_Elav_sample#2-4.scn
- Figure 3-source data 1/Figure 3A_Elav_sample#2-4.tif
- Figure 3-source data 1/Figure 3A_GFP_sample #1.scn
- Figure 3-source data 1/Figure 3A_GFP_sample #1.tif
- Figure 3-source data 1/Figure 3A_GFP_sample #2-4.scn
- Figure 3-source data 1/Figure 3A_GFP_sample #2-4.tif
