# Supplementary material for: Rab11 suppresses neuronal stress signaling by localizing dual leucine zipper kinase to axon terminals for protein turnover
Source: eLife. 2024 Oct 30;13:RP96592. doi: 10.7554/eLife.96592 (PMC11524585; doi:10.7554/eLife.96592)
Supplement: Figure 3—source data 2. [file elife-96592-fig3-data2.zip]

Archive with 5 entries (4 files):
- Figure 3-source data 2/
- Figure 3-source data 2/Figure 3A_Elav_sample#1_lablled.jpeg
- Figure 3-source data 2/Figure 3A_Elav_sample#2-4_lablled.jpeg
- Figure 3-source data 2/Figure 3A_GFP_sample #1_lablled.jpeg
- Figure 3-source data 2/Figure 3A_GFP_sample #2-4_lablled.jpeg
