# Supplementary material for: Rab11 suppresses neuronal stress signaling by localizing dual leucine zipper kinase to axon terminals for protein turnover
Source: eLife. 2024 Oct 30;13:RP96592. doi: 10.7554/eLife.96592 (PMC11524585; doi:10.7554/eLife.96592)
Supplement: Figure 5—source data 1. [file elife-96592-fig5-data1.xlsx]

## Sheet: Figure 5A
	mCD8GFP	DN-Rab1	DN-Rab2	DN-RabX2	DN-Rab3	DN-Rab4	DN-RabX4	DN-Rab5	DN-Rab6	DN-RabX6	DN-Rab7	DN-Rab8	DN-Rab9	DN-Rab10	DN-Rab11	DN-Rab18	DN-Rab19	DN-Rab21	DN-Rab23	DN-Rab26	DN-Rab27	DN-Rab30	DN-Rab32	DN-Rab35	DN-Rab39	DN-Rab40	DN-CG9807	DN-CG32673
	0.862771	0.025555	1.45619	1.2991	2.32781	1.43406	0.605424	0.843918	1.02719	0.553266	0.921145	1.73916	0.783583	0.337988	0.706802	0.849598	1.07835	1.30877	1.09462	1.03191	1.09719	0.87641	1.24282	0.809071	0.972195	0.748914	1.05099	1.53851
	1.40286	0.048792	0.690327	1.23691	1.3429	1.18883	0.626103	1.1057	0.485025	0.411668	0.380508	0.744894	0.554289	0.83782	0.487914	0.970117	1.01303	0.750287	0.57265	1.71054	1.30098	0.832181	0.716247	1.19642	0.542667	0.884128	1.11048	1.49726
	1.25448	0.050246	0.664995	1.86759	1.25834	2.12231	0.682744	0.751923	0.801889	0.836619	0.785799	0.877066	0.483027	0.833004	0.222694	0.790362	0.944738	0.728613	1.3245	1.62599	1.1504	1.61984	0.831869	1.40409	1.71533	0.802699	0.963406	1.00309
	0.538984	0.033816	0.658631	1.88786	0.865889	1.49908	1.1113	1.08614	0.459416	0.661771	0.663495	1.57194	0.802554	1.46316	0.773581	1.27317	0.699806	1.11963	0.654388	0.739266	1.04264	1.30335	1.1856	1.21353	0.942477	0.972304	0.99298	0.907922
	0.875681	0.036189	0.85756	1.28502	1.20412	1.55989	0.944589	0.884929	0.630818	1.14853	0.314017	0.829696	0.639389	1.02981	0.30936	0.976731	0.668307	1.48583	0.894843	0.895716	1.0864	0.88903	1.58821	0.957104	0.834409	2.14314	0.684721	1.08118
	0.511989	0.017272	1.31015	0.88117	0.849131	1.41009	1.20162	0.851397	1.81603	0.871777	1.05591	1.32245	0.590942	0.675502	0.043409	1.00046	0.884238	1.60652	1.77756	1.39161	1.17041	1.01364	1.08305	1.12203	1.73711	0.847361	0.66747	0.516873
	1.07881	0.020524	1.25208	0.937195	1.31146	1.13756	0.627331	1.45555	1.35456	0.910646	0.680449	0.876393	0.923643	0.96944	0.458558	0.766011	0.673442	2.59939	1.33207	1.40734	1.14539	0.770364	0.978448	0.968132	1.08906	1.07136	1.14199	0.618337
	0.489992	0.031364	1.01603	0.833387	1.79679	1.11515	1.21691	1.13326	0.81611	2.19362	0.359456	1.36243	0.735405	0.81336	0.164554	1.19535	0.768252	2.82786	2.52543	0.681791	0.922121	0.708347	1.46038	0.835821	1.06079	0.750407	0.956785	1.36152
	2.12468	0.047575	0.997232	0.879335	0.506473	0.806721	1.19739	1.68143	1.02993	1.14554	0.621712	1.80842	0.709011	0.742578	0.15015	1.02166	1.0408	1.59536	2.16486	0.808249	1.4859	0.834584	1.44946	0.857669	0.99272	0.681428	0.748065	1.4743
	0.923593	0.022018	0.719187	1.3884	0.825312	0.828039	1.03529	2.57502	0.670349	1.00761	0.97946	1.53757	1.07954	0.629147	0.182008	1.79615	0.710297	2.11125	1.16545	0.743818	1.33749	1.06438	1.33183	1.0654	0.532995	0.75583	0.984116	1.02908
	1.36804	0.037295	0.698478	1.09286		1.10788	0.734944		0.981589	0.856737	0.739503	1.10519							1.54339	0.50518				1.78926				0.929859
	0.68697	0.01688	0.982655			0.691043	1.15779												1.69189
	0.887015		0.827624			0.889898	1.16178
	0.751483						0.75786
	0.640704						2.25269
	0.6524
	1.41346
	1.26898
	1.26711
	mCD8GFP	DN-Rab1	DN-Rab2	DN-RabX2	DN-Rab3	DN-Rab4	DN-RabX4	DN-Rab5	DN-Rab6	DN-RabX6	DN-Rab7	DN-Rab8	DN-Rab9	DN-Rab10	DN-Rab11	DN-Rab18	DN-Rab19	DN-Rab21	DN-Rab23	DN-Rab26	DN-Rab27	DN-Rab30	DN-Rab32	DN-Rab35	DN-Rab39	DN-Rab40	DN-CG9807	DN-CG32673
Median	0.887	0.03259	0.8576	1.237	1.231	1.138	1.035	1.096	0.8161	0.8718	0.6804	1.322	0.7222	0.8232	0.266	0.9886	0.8262	1.541	1.328	0.8957	1.148	0.8827	1.214	1.065	0.9825	0.825	0.9738	1.029
Mean	1	0.03229	0.9332	1.235	1.229	1.215	1.021	1.237	0.9157	0.9634	0.682	1.252	0.7301	0.8332	0.3499	1.064	0.8481	1.613	1.395	1.049	1.174	0.9912	1.187	1.111	1.042	0.9658	0.9301	1.087
SD	0.4164	0.01215	0.2669	0.3713	0.5283	0.3909	0.4158	0.5527	0.3989	0.4674	0.2518	0.3856	0.1788	0.2933	0.2476	0.3035	0.1627	0.7131	0.5842	0.4145	0.1619	0.279	0.2849	0.29	0.4093	0.4299	0.171	0.3478
Number	19	12	13	11	10	13	15	10	11	11	11	11	10	10	10	10	10	10	12	11	10	10	10	11	10	10	10	11

## Sheet: Figure 5B
	mCD8GFP	DN-Rab1	DN-Rab11			mCD8GFP	DN-Rab1	DN-Rab11
	0.862771	0.025555	0.706802		Median	0.887	0.03259	0.266
	1.40286	0.048792	0.487914		Mean	1	0.03229	0.3499
	1.25448	0.050246	0.222694		SD	0.4164	0.01215	0.2476
	0.538984	0.033816	0.773581		Number	19	12	10
	0.875681	0.036189	0.30936
	0.511989	0.017272	0.043409
	1.07881	0.020524	0.458558
	0.489992	0.031364	0.164554
	2.12468	0.047575	0.15015
	0.923593	0.022018	0.182008
	1.36804	0.037295
	0.68697	0.01688
	0.887015
	0.751483
	0.640704
	0.6524
	1.41346
	1.26898
	1.26711
