# Supplementary material for: Rab11 suppresses neuronal stress signaling by localizing dual leucine zipper kinase to axon terminals for protein turnover
Source: eLife. 2024 Oct 30;13:RP96592. doi: 10.7554/eLife.96592 (PMC11524585; doi:10.7554/eLife.96592)
Supplement: Figure 6—source data 1. [file elife-96592-fig6-data1.zip]

Archive with 5 entries (4 files):
- Figure 6-source data 1/
- Figure 6-source data 1/Figure 6E_Elav_sample #1-3.scn
- Figure 6-source data 1/Figure 6E_Elav_sample #1-3.tif
- Figure 6-source data 1/Figure 6E_Wnd_sample #1-3.scn
- Figure 6-source data 1/Figure 6E_Wnd_sample #1-3.tif
