# Supplementary material for: Rab11 suppresses neuronal stress signaling by localizing dual leucine zipper kinase to axon terminals for protein turnover
Source: eLife. 2024 Oct 30;13:RP96592. doi: 10.7554/eLife.96592 (PMC11524585; doi:10.7554/eLife.96592)
Supplement: Figure 6—source data 2. [file elife-96592-fig6-data2.zip]

Archive with 3 entries (2 files):
- Figure 6-source data 2/
- Figure 6-source data 2/Figure 6E_Elav_sample #1-3_lablled.jpeg
- Figure 6-source data 2/Figure 6E_Wnd_sample #1-3_lablled.jpeg
